# Supplementary material for: Molecular Mechanisms of Nanomaterial-Bacterial Interactions Revealed by Omics—The Role of Nanomaterial Effect Level
Source: Front Bioeng Biotechnol. 2021 Jun 14;9:683520. doi: 10.3389/fbioe.2021.683520 (PMC8236600; doi:10.3389/fbioe.2021.683520)
Supplement: Supplementary file 1 [file Table_1.XLSX]

## Sheet: Table S1
Table S1. Publications which have reported using omics techniques for measuring ENM-induced effects in bacteria (Web of Science search conducted in August 2020).
Number	Omics approach	Analytical method used for omics analysis	Number of biological replicates	Statistical criteria for differential regulation of genes, proteins or metabolites	Nanoparticle (NP) effect level	Bacterial strain	NP	NP size	NP surface charge	NP functionalization	Tested concentrations	Exposure time	Physiological effects at tested NP conc.	Findings	Reference
1	Metabolomics	LC-MS	6	Variable-importance-in-the-project value of the supervised OPLS-DA model (threshold >1) and the P-value (P < 0.05) of the combined t-test; ANOVA	Inhibitory	Microcystis aeruginosa, cyanobacterium	Ag NP	23 nm; 56.3 nm in water	not stated	PVP	0.15 mg/L and 0.075 mg/L	96 h	0.15 mg/L was LC50 and 0.075 mg/L weakly inhibited growth (∼20%) and chlorophyll development.	Metabolic analysis identified some novel metabolic pathways that are specifically regulated by AgNPs, including arginine and proline metabolism, indole alkaloid biosynthesis, and phospholipid metabolism (phosphatidylinositol-4,5-bisphosphate). Further examination revealed that exposure to AgNPs elevates superoxide dismutase activity and malondialdehyde generation, damages the thylakoids, and inte…	Zhang, J. L., et al. (2018). "Metabolic profiling of silver nanoparticle toxicity in Microcystis aeruginosa." Environ Sci Nano 5(11): 2519-2530.
2	Metabolomics	1H NMR and LC-HRMS	3	The significance of pathways was defined by the calculated p-values.	Inhibitory	Staphylococcus aureus and Escherichia coli	Fe; Cu and Fe-Cu NP	Fe: 7 nm; Cu: 5 nm; Fe-Cu: 15 nm	not stated	none	100 μg/mL	30 min	∼40% loss of viability	Bacteria treated with iron NPs produced metabolites not present in the nonexposed bacterial sample, implying the activation of previously inactive metabolic pathways. In contrast, copper and iron−copper NPs reduced the annotated metabolites, alluding to the conclusion that the metabolic pathways (mainly alanine, aspartate, and glutamate metabolism, beta-alanine metabolism, glutathione metabolism,…	Chatzimitakos, T. G. and C. D. Stalikas (2016). "Qualitative Alterations of Bacterial Metabolome after Exposure to Metal Nanoparticles with Bactericidal Properties: A Comprehensive Workflow Based on (1)H NMR, UHPLC-HRMS, and Metabolic Databases." J Proteome Res 15(9): 3322-3330.
3	Metabolomics	1H NMR	no information	no information	Inhibitory	Helicobacter pylori, standard strain (ATCC 26695) and a clinical isolate	elemental bismuth nanoparticles (Bi NPs), biogenic	5 nm	not stated	carboxyl groups as a result of biogenic synthesis	100 μg/mL	24 h	minimum inhibitory concentration (MIC)	Exposure of H. pylori to an inhibitory concentration of Bi NPs (100 μg/mL) led to release of some metabolites such as acetate, formic acid, glutamate, valine, glycine, and uracil from bacteria into their supernatant. The findings may infer that NPs interfere with Krebs cycle, nucleotide, and amino acid metabolism.	Nazari, P., et al. (2014). "The antimicrobial effects and metabolomic footprinting of carboxyl-capped bismuth nanoparticles against Helicobacter pylori." Appl Biochem Biotechnol 172(2): 570-579. Not included in Fig. 1 as no pathways were identified.
4	Proteomics	LC-MS/MS based on tandem mass tag (TMT) labeling	3	Mann-Whitney test, significant ratios were defined as p < 0.05	Inhibitory	Staphylococcus aureus	quaternary ammonium carbon quantum dots (QCQD)	3-5 nm	positive	quaternary ammonium group	30 & 300 mg/L	12 h	NP were added to late-exponential phase culture, MIC ~ 10 mg/L	QCQD had strong antibacterial effect on gram-positive bacteria, but no broad spectrum antibacterial activity. QCQD didn’t generate ROS in the process of combating bacteria. According to the enrichment analysis of KEGG pathway, 30 mg/L QCQD affected arginine biosynthesis, glutathione metabolism, ribosome, 2-oxocarboxylic acid metabolism, and carbon metabolism; 300 mg/L QCQD mainly affected ribosom…	Zhao, C., et al. (2020). "Quaternary ammonium carbon quantum dots as an antimicrobial agent against gram-positive bacteria for the treatment of MRSA-infected pneumonia in mice." Carbon 163: 70-84.
5	Proteomics	SDS-PAGE and LC-MS/MS	4	Protein quantification false discovery rate (FDR) was set at 1%, significantly differentially expressed proteins determined by ANOVA, P < 0.05	Inhibitory	Pseudomonas sp. M1.	Ag NP	In mineral medium a mix of 42 and 307 nm	negative	citrate-coated	307.2 μg/L	90 min	EC20, based on growth.	Gene Ontology enrichment analysis revealed that protein folding and transmembrane transport were the most relevant processes affected by Ag+ exposure, whereas AgNPs mostly affected translation. Also, results suggest that each form of silver induced different adaptive responses. Furthermore, the low levels of Ag+ released from AgNPs (<0.1%) support a minor role of dissolved silver in AgNP toxicity…	Barros, D., et al. (2019). "Proteomics and antioxidant enzymes reveal different mechanisms of toxicity induced by ionic and nanoparticulate silver in bacteria." Environ Sci Nano 6(4): 1207-1218
6	Proteomics	SDS-PAGE, MALDI-TOF/TOF MS	3	Fold change of the protein expression was estimated by band quantification. Kruskal-Wallis test with post hoc Dunn’s test, p < 0.05	Inhibitory	Staphylococcus aureus (MRSA)	cetylpyridinium chloride (CPC)–decorated nanoemulsions (squalene@CPC nanoemulsions)	55 nm (CN-S) to 165 (CN-M) and 245 nm (CN-L)	cationic	none	100 μg/mL	3 h	MIC = 0.98 µg/mL; MBC = 1.95 µg/mL (MBC - minimum bactericidal concentration)	The tested nanoemulsions exhibited more antimicrobial activity against Gram-positive bacteria than Gram-negative bacteria and fungi. The killing of MRSA was mainly induced by direct cell-membrane damage. This rupture led to the leakage of cytoplasmic DNA and proteins. The nanoemulsions might also degrade the DNA helix and disturb protein synthesis. The proteomic analysis indicated the significant…	Fang, J.-Y., et al. (2019). "The Droplet-Size Effect Of Squalene@cetylpyridinium Chloride Nanoemulsions On Antimicrobial Potency Against Planktonic And Biofilm MRSA." Int J Nanomedicine 14: 8133-8147. Not included in Fig 1.
7	Proteomics	LC-MS/MS based on tandem mass tag (TMT) labeling	3	Proteins with fold change >1.30 or <0.77 and a two-tailed Fisher’s exact test P-value <0.05 were considered as significantly upregulated or downregulated, respectively.	Inhibitory	Pseudomonas aeruginosa, clinically isolated multidrug-resistant	Ag NP	5–10 nm	not stated	none	11.25 μg/mL	1 h	MIC 5.625 μg/mL; MBC 5.625 μg/mL	The proteomics quantified that, in the AgNP-treated bacteria, the levels of SOD, CAT, and POD, such as alkyl hydroperoxide reductase and organic hydroperoxide resistance protein, were obviously high, as well as the significant upregulation of low oxygen regulatory oxidases, including cbb3-type cytochrome c oxidase subunits.	Liao, S. J., et al. (2019). "Antibacterial activity and mechanism of silver nanoparticles against multidrug-resistant Pseudomonas aeruginosa." Int J Nanomedicine 14: 1469-1487.
8	Proteomics	2D-LC-MS/MS using isobaric tags for relative and absolute quantitation (iTRAQ)	3	Proteins were considered differentially abundant if the fold-change ratios were >1.50 or <0.67 and the p-value was <0.05 (Student’s t-test).	Inhibitory	Pseudomonas aeruginosa	Ag NP	5 nm	not stated	PVP	1.2 mg/mL	24 h	survival rate 80%	Interference with the cell-membrane function and generation of intracellular reactive oxygen species (ROS) were the main pathways for the antibacterial effect. The pattern of membrane proteins regulated by AgNPs was similar to that found for silver ions. In addition, the same silver-binding proteins were obtained with both AgNPs and silver ions, which indicated that AgNPs probably affect the cell…	Yan, X. T., et al. (2018). "Antibacterial mechanism of silver nanoparticles in Pseudomonas aeruginosa: proteomics approach." Metallomics 10(4): 557-564
9	Proteomics	2D‑gel electrophoresis and MALDI TOF/TOF MS	3	Protein quantitative analysis was performed based on gel spot size and statistically significant changes were identified using Student’s t-test at P < 0.05	Inhibitory	Salmonella enterica serovar typhimurium	pegylated silver-coated carbon nanotubes (pSWCNT-Ag)	diameter 54 nm	cationic	PEG	25 μg/mL	30 h	longer lag phase and 50% lower yield	Functional analyses showed significant reduction of proteins associated with biofilm formation, nutrient and energy metabolism, quorum sensing and maintenance of cell structure and cell motility in surviving S. typhimurium. In contrast, proteins associated with oxygen stress, DNA protection, starvation, membrane rebuilding, and alternative nutrient formation were induced as the compensatory react…	Park, S. B., et al. (2018). "Proteomic analysis of antimicrobial effects of pegylated silver coated carbon nanotubes in Salmonella enterica serovar Typhimurium." J Nanobiotechnology 16(1): 31.
10	Proteomics	2-D fluorescence difference gel electrophoresis (DIGE) and MALDI-TOF-MS	3	Significant differences among means were evaluated with Student's t-test and ANOVA (p < 0.05)	Inhibitory	Microcystis aeruginosa, cyanobacterium	Ag NP	10 nm	negative	citrate-coated	460 nM	96 h	60% growth inhibition	Ag NPs were more toxic to the growth, photosynthesis, antioxidant systems, and carbohydrate metabolism of M. aeruginosa than of C. vulgaris. C. vulgaris could detoxify efficiently Ag NP-induced ROS species via induction of antioxidant enzymes (superoxide dismutase or SOD, peroxidase or POD, catalase or CAT, and glutamine synthetase), allowing photosynthesis to continue unabated at growth-inhibito…	Qian, H. F., et al. (2016). "Contrasting silver nanoparticle toxicity and detoxification strategies in Microcystis aeruginosa and Chlorella vulgaris: New insights from proteomic and physiological analyses." Science of the Total Environment 572: 1213-1221.
11	Proteomics	2D-gel electrophoresis and nanoLC–QTOF–MS	3	Significant differences between proteins in the gels were determined by Student's t-test (p < 0.05 and induction or repression ratio of 1.5 or greater). For the global analysis of the power and reproducibility of the experiments, the Storey and Tibshirani approach was used.	Inhibitory	Bacillus subtilis	ZnO NP	50 nm	not stated	none	170 μg/mL	1 h	50% inhibition in viabilty	Proteomic analysis highlighted twelve modulated proteins related to central metabolism: MetE and MccB (cysteine metabolism), OdhA, AspB, IolD, AnsB, PdhB and YtsJ (Krebs cycle) and XylA, YqjI, Drm and Tal (pentose phosphate pathway). Zn stress induced oxidative stress, probably as a consequence of thiol chelation stress by Zn ions. The other patterns affected by ZnO and ZnSO4 were the stringent r…	Luche, S., et al. (2016). "Zinc oxide induces the stringent response and major reorientations in the central metabolism of Bacillus subtilis." Journal of Proteomics 135: 170-180.
12	Proteomics	HPLC-MS/MS using iTRAQ labeling of proteins	3	Protein identification was determined by false discovery rate (FDR) ≤1% as the screen threshold. Differentially expressed proteins were identified using ANOVA (p < 0.05)	Inhibitory	Paracoccus denitrificans, model denitrifier (anaerobic conditions)	CuO NP	< 50 nm	not stated	none	0.25 mg/L	24 h	nitrate removal efficiency 65.6% of control	CuO NPs caused regulation of proteins involved in nitrogen metabolism, electron transfer and substance transport. The down-regulation of GtsB protein (responsible for glucose transport) decreased the production of NADH (electron donor for denitrification). Also, the expressions of key electron-transfer proteins (including NADH dehydrogenase and cytochrome) were suppressed by CuO NPs, which advers…	Su, Y., et al. (2015). "Alteration of intracellular protein expressions as a key mechanism of the deterioration of bacterial denitrification caused by copper oxide nanoparticles." Sci Rep 5: 15824
13	Proteomics	2D‑gel electrophoresis and MALDI TOF/TOF MS	3	Protein spots exhibiting consistent differences with more than two-fold change between samples were subjected to MS analysis. Significant difference between the test and control spot densities was determined at p < 0.05.	Inhibitory	Pseudomonas aeruginosa	silver nanoparticles–graphene (Ag NPs–GE) nanocomposites	Ag NPs on graphene: 10 nm	not stated	none	5 µg/mL	1 h	lag phase incresed to 7 h	The change of proteomic profile induced by Ag NPs–GE was distinct from that induced by AgNO3. Pathway analyses showed that Ag NPs–GE induced proteins were implicated in the following pathways: membrane transport, membrane and intracellular structural molecules, transport and catabolism. However, AgNO3 suppressed proteins in those pathways, which indicated that Ag NPs–GE and AgNO3 have very differ…	He, T., et al. (2014). "Antibacterial effect and proteomic analysis of graphene-based silver nanoparticles on a pathogenic bacterium Pseudomonas aeruginosa." BioMetals 27(4): 673-682.
14	Proteomics	shotgun nanoflow LC-MS/MS	3	Peptide and protein identifications were accepted with an FDR of 1%. Differentially expressed proteins were determined using ANOVA (p < 0.05).	Sub-inhibitory	Escherichia coli	Ag NP	<20 nm	negative	none	1 µg/mL or 1 µg/mL followed by 10 µg/mL	24 h or 96 h (1 µg/mL); 72 h (1 µg/mL) + 24 h (10 µg/mL)	biofilms, exposed to Ag NPs at sublethal concentrations.	212 were significantly differentially expressed proteins. Several pathways were altered including biofilm formation, bacterial adhesion, stress response to reactive oxygen species, and glucose utilization.	Domingo, G., et al. (2019). "Label-Free Proteomic Approach to Study the Non-lethal Effects of Silver Nanoparticles on a Gut Bacterium." Frontiers in Microbiology 10: 2709.
15	Proteomics	RSLCnano-MS/MS	3	Differentially expressed proteins were determined using Kruskal-Wallis test and one way ANOVA (p < 0.05)	Sub-inhibitory	Bacillus subtilis	Mg-doped ZnO NP	in LB two peaks: 73 nm and 25 nm	negative	none	0.05 mg/mL	1 h	non-growth-inhibitory at 0.05 mg/mL, biofilms exposed	A comparative label-free mass spectrometry-based proteomic analysis was performed on bacterial membrane fractions. Only 11 proteins were found to be differentially abundant. These proteins belong to several classes, including stress responses, biofilm formation, motility and chemotaxis, purine metabolism and translation. When exposed to Mg-nZnO NPs, B. subtilis activated the expression of protein…	Auger, S., et al. (2019). "Exploring the impact of Mg-doped ZnO nanoparticles on a model soil microorganism Bacillus subtilis." Ecotoxicol Environ Saf 182: 109421.
16	Proteomics	Stable isotopic labeling by amino acids in cell culture (SILAC), SDS-PAGE, LC-MS/MS	2	SILAC ratio normalized values above 1.50 were identified with upregulated proteins whereas SILAC ratio values below 0.67 were linked with down-regulated proteins. Only proteins identified and quantified in both SILAC experiments, forward and reverse analyses, were considered for pathway analysis.	Sub-inhibitory	Lactobacillus reuteri (lactic acid bacterium)	selenium (Se NPs)	not stated	not stated	chitosan-modified	5 mg/L	24 h in chemically defined medium	no deleterious effect	A number of proteins involved in diverse functions and biological processes such as metabolism of carbohydrates, selenium and lipids; folding, sorting and degradation; environmental information and processing were identified. In presence of both, selenite and SeNPs, proteins related to selenium metabolism such as cystathione beta-lyase and oxidoreductases (thioredoxine reductase and NAD/FAD oxido…	Gomez-Gomez, B., et al. (2019). "Silac-based quantitative proteomic analysis of Lactobacillus reuteri CRL 1101 response to the presence of selenite and selenium nanoparticles." Journal of Proteomics 195: 53-65.
17	Proteomics	NanoLC-2DPlus system with TripleTOF MS/MS	3	Peptide identifications obtained from Mascot were validated with p-value <0.05 and proteins were validated respecting FDR < 1%. Only proteins presenting a sample/control ratio ≥1.5 or ≤0.67 for the three analysis (spectral count quantification, MS1-Label-Free quantification and manual reconstruction) were validated as regulated by NPs. Statistical analysis was done using Student's t-test (p < 0.0…	Sub-inhibitory	Pseudomonas fluorescence, marine, isolated from tidal flat sediments collected in a moderately metal-contaminated site to the west of Cherbourg seaport, France	CdSe NPs	3 and 8 nm	not stated	none	3nm: 1.1 mg/L; 23 nM; 8 nm: 2.7 mg/L; 3 nM	40 h	non-growth-inhibitory	Both CdSe NP sizes induced a decrease in respiration during the stationary growth phase, while only NP8 caused growth retardation and a decrease in pyoverdine production. Proteomic analyses highlighted that the strain responded to CdSe NP toxicity by inducing various defence mechanisms such as cell aggregation, extracellular CdSe NP sequestration, effective protection against oxidative stress, mo…	Poirier, I., et al. (2016). "Ability of the marine bacterium Pseudomonas fluorescens BA3SM1 to counteract the toxicity of CdSe nanoparticles." Journal of Proteomics 148: 213-227.
18	Proteomics	2D gel electrophoresis using immobilized pH gradient (IPG) strips, HPLC-ESI-MS/MS	10	Data was filtered applying a q-value threshold of 0.05 based on Percolator algorithm (FDR < 5%). Relative peptide abundance was calculated from extracted ion chromatograms of the different isotopic variants with 1.5 fold change in the threshold value for up/down regulation. t-test or ANOVA was used for statistical analysis (p < 0.05).	Sub-inhibitory	Bacillus subtilis	Ag NP	10 nm	not stated	PVP	10 mg/L	5 day biofilms	did not hinder biofilm biomass	Proteomic analysis in B. subtilis Ag NP-treated biofilms showed increased production of proteins related to quorum sensing and involved in stress responses and redox sensing. Extracellular polysaccharides production and inorganic phosphate solubilization were also increased, possibly as part of a coordinated response to stress	Gambino, M., et al. (2015). "Effects of sublethal doses of silver nanoparticles on Bacillus subtilis planktonic and sessile cells." Journal of Applied Microbiology 118(5): 1103-1115.
19	Proteomics	LC-MS/MS	3	Independent samples t-test and ANOVA, followed by the least significant difference (LSD) test. Proteins associated with proliferation with fold changes greater than 2 were investigated using proteomics.	Stimulatory	Bacillus cereus	Graphene oxide quantum dots (GOQDs)	Thickness: 4.8-5.2 nm; Length: 10-40 nm, in culture medium 20-600 nm	negative	none	100 mg/L (not stated)	7 days	no growth inhibition	GOQDs induced the overexpression of microbial divisomal proteins associated with division initiation, DNA replication and peptidoglycan hydrolysis/synthesis. Importantly, PAH removal mediated by GOQD-treated Bacillus cereus did not require the addition of GOQDs. The effects of GOQDs on a strain persisted for at least 20 generations, suggesting their possible use in low-cost applications.	Mu, L., et al. (2019). "Graphene oxide quantum dots stimulate indigenous bacteria to remove oil contamination." Journal of Hazardous Materials 366: 694-702
20	Proteomics	SDS-PAGE and nanoLC-MS/MS	no information	If p < 0.05 (t-test) and the fold change (FC) < 0.67 or >1.5, the proteins were identified as differentially expressed.	Stimulatory	anaerobic ammonium-oxidizing (anammox) bacteria	Ag NP	60−120 nm	not stated	none	1 mM	not stated	increased nitrogen removal rate (stimulatory)	A positive effect of AgNPs on the proliferation of anammox bacteria is demonstrated. AgNPs resulted in a change in the three-dimensional structure of anammox granules and led to larger pore size and higher porosity. In addition, the diffusion capacity of the substrate and metal ions was enhanced. Furthermore, the expression of anammox-related enzymes, such as nitrite oxidoreductase (NirS), hydraz…	Peng, M. W., et al. (2019). "Underlying Promotion Mechanism of High Concentration of Silver Nanoparticles on Anammox Process." Acs Nano 13(12): 14500-14510.
21	Transcriptomics	RNAseq	3	Fragments per kilobase of transcript sequence per millions base pairs sequence (FPKM) were used to calculate relative transcript levels of genes. Gene expression folds > 2 and FDR ≤ 0.05 were set as thresholds to determine if genes were significantly differentially expressed.	Inhibitory	microbial community in freshwater microcosm	Ag NP	63-67 nm	negative	citrate-coated	0.01 mg/L	7 days	Chl-a concentration reduced (by ~ 24%)	7-day exposure to 10 μg L-1 Ag NPs dramatically affected the structure of the microbial community. Bacteria were negatively affected by Ag NPs with less signs of detoxification than in case of eukaryota; various pathways related to energy metabolism, DNA replication and genetic repair were seriously inhibited by AgNPs.	Lu, T., et al. (2020). "Insights into the transcriptional responses of a microbial community to silver nanoparticles in a freshwater microcosm." Environmental Pollution 258: 113727.
22	Transcriptomics	RNAseq	3	The abundance of genes was normalized and calculated by the reads per kilobase per million mapped reads (RPKM) method. Differentially expressed genes (DEGs) were defined based on the following criteria: |log 2| > 2 and p < 0.05.	Inhibitory	Alicyclobacillus acidoterrestris (common food spoilage bacterium)	nisin-loaded iron oxide nanoparticles polydopamine (IONPs@pDA) composites.	25 ± 3 nm	not measured	NA	10 mg/mL	30 s, 2 min, 5 min	lethal to bacteria in 5 min	334 differentially expressed genes that were primarily associated with transcriptional regulation, energy metabolism, membrane transporters, membrane and cell wall syntheses, and cell motility. Major changes in homeostasis that manifested by decreased energy metabolism, pore formation in the membrane, and repressed cell wall synthesis. Concomitantly, cell motility and sporulation activities were …	Song, Z. H., et al. (2019). "Transcriptomic Analysis of the Molecular Mechanisms Underlying the Antibacterial Activity of IONPs@pDA-Nisin Composites toward Alicyclobacillus acidoterrestris." ACS Applied Materials & Interfaces 11(24): 21874-21886.
23	Transcriptomics	Microarray (Affymetrix GeneChip E. coli Genome 2.0 Array containing approximately 10,000 probe sets for all 20,366 genes)	4	Genes were considered as being regulated with ≥ 2-fold change, p < 0.05.	Inhibitory	Escherichia coli	nanoporous gold (NPG)	50-nm-thick film	NA	none	NA	24 h at 60% humidity	90% bacteria dead	Biological processes in cell walls containing peptidoglycan and cell membranes are significantly disrupted by direct contact with NPG. Metal ions and ROS were not detected. Transcriptomic analyses suggested that NPG degraded the cell envelope of E. coli, which correlated with the distorted bacterial shape observed by microscopy.	Hakamada, M., et al. (2017). "Antibacterial activity of nanoporous gold against Escherichia coli and Staphylococcus epidermidis." Journal of Materials Research 32(9): 1787-1795.
24	Transcriptomics	Microarray (custom design microarray)	4	Data were log2 transformed, and P values for DEGs were calculated using a moderated t-test and corrected using the Benjamini-Hochberg method. Genes were considered as being differentially regulated with ≥ 2-fold change, p < 0.05.	Inhibitory	Synechococcus elongatus (cyanobacteria)	ZnO NP	583 nm	−1.56 μm cm V−1 s−1	hydrophobic silane coated Z-COTE HP1	5 mg/L	5 h	growth inhibitory	Despite the rapid adsorption of ENMs on cell surface, toxicity was mainly due to labile Zn released by ENMs. Zn dissipated cell membrane potential necessary for both photosynthesis and respiration, and induced oxidative stress leading to lipid peroxidation and DNA damage. It led to global downregulation of photosystems, oxidative phosphorylation, and transcription/translation machineries. This al…	Vicente, A., et al. (2019). "Toxicity mechanisms of ZnO UV-filters used in sunscreens toward the model cyanobacteria Synechococcus elongatus PCC 7942." Environ Sci Pollut Res Int 26(22): 22450-22463
							ZnO NP	517 nm	+1.17 μm cm V−1 s−1	uncoated Z-COTE
25	Transcriptomics	Microarray	3	T-test was used to identify those genes whose change in expression was significant and 3 criteria (M-value, A-value and p-value from t-test) were used for determining differential expression. The threshold for genes to be considered were values of M≥ 2 (induction), M≤−2 (repression); A≥8 and p≤ 0.05.	Inhibitory	Escherichia coli	CdTe-GSH Quantum Dots (QDs), green	3 nm	not stated	GSH	50 μg/mL	15 min	12% viability reduction	i) Red QDs (5 nm) display higher toxicity than green (3 nm), ii) QDs mainly induce expression of genes involved with Cd+2 stress (zntA and znuA) and tellurium does not contribute significantly to QDs-mediated toxicity since cells incorporate low levels of Te, iii) red QDs also induce genes related to oxidative stress response and membrane proteins, iv) Cd2+ release is higher in red QDs, and v) QD…	Monras, J. P., et al. (2014). "Microarray analysis of the Escherichia coli response to CdTe-GSH Quantum Dots: understanding the bacterial toxicity of semiconductor nanoparticles." BMC Genomics 15: 1099.
							CdTe-GSH Quantum Dots (QDs), red	5 nm	not stated	GSH			36% viability reduction
26	Transcriptomics	Microarray	3	Statistical analysis between test and control conditions was performed using an unpaired one-tailed Student t-test. Genes were considered differentially expressed if they demonstrated a ratio-to-control value of ± 2-fold with a P-value of < 0.005.	Inhibitory	Legionella pneumophila (causative agent of Legionnaires’ disease)	CuO	ranged between ~40 and ~80 nm	not stated	none	160 µg/mL	3 h	growth inhibitory	The expression of genes involved in metabolism, transcription, translation, DNA replication and repair, and unknown/hypothetical proteins was significantly affected by exposure to CuO-NPs. In addition, expression of 21 virulence genes was also affected	Lu, J., et al. (2013). "Legionella pneumophila transcriptional response following exposure to CuO nanoparticles." Appl Environ Microbiol 79(8): 2713-2720.
27	Transcriptomics	Microarray (Affymetrix E. coli Genome 2.0 array)	no information	Genes were identified as differentially expressed if the p value was < 0.005 and if the expression ratio was > 2.	Inhibitory	Escherichia coli	multiwall carbon nanotubes (MWCNT); singlewall carbon nanotubes (SWCNT)	0.9 nm x 2 μm (SWCNTs); 30 nm x 70 μm (MWCNTs)	not stated	none	20 mg/L	2 h	inactivation of cells attached to SWNT aggregates was 80% and to MWNTs 24%.	SWNTs are much more toxic to bacteria than MWNTs. Gene expression data show that in the presence of both MWNTs and SWNTs, E. coli expresses high levels of stress-related gene products, with the quantity and magnitude of expression being much higher in the presence of SWNTs.	Kang, S., et al. (2008). "Antibacterial effects of carbon nanotubes: size does matter!" Langmuir 24(13): 6409-6413.
28	Transcriptomics	RNAseq	2	The fold change of the expression profile was measured using log2 FPKM. All genes with a log2(fold change) ≥ 1.5 or ≤ −1.5, and a q-value below 0.05 were considered to be significantly modulated.	Sub-inhibitory	Bradyrhizobium diazoefficiens (N2-fixing symbiotic bacterium)	CeO2 nanorods	2708 ± 914 nm (hydrodynamic)	negative	none	0.1 & 10 mg/L	25 h	non-growth-inhibitory	ENMs can interfere with plant-bacterial signaling, as evidenced by suppressed upregulation of genes induced by root exudates, and downregulation of genes encoding transport RNA, which facilitates nodulation signaling. MWCNTs and CeO2 NPs inhibit the expression of genes conferring B. diazoefficiens nodulation competitiveness. Surprisingly, the transcriptomic effects on B. diazoefficiens are simila…	Mortimer, M., et al. (2020). "Physical Properties of Carbon Nanomaterials and Nanoceria Affect Pathways Important to the Nodulation Competitiveness of the Symbiotic N2 -Fixing Bacterium Bradyrhizobium diazoefficiens." Small 16(21): e1906055
							MWCNT	170 ± 15 nm (hydrodynamic)	negative	none, alginic acid-coated
							graphene	172 ± 5 nm (hydrodynamic)	negative	none, alginic acid-coated
							carbon black	179 ± 3 nm (hydrodynamic)	negative	none, alginic acid-coated
29	Transcriptomics	RNAseq	2	Differential expression analysis between conditions, with pooled replicates, was performed using DESeq v3.4, using the Benjamini−Hochberg procedure to correct for multiple testing. Genes were found to be significantly differentially expressed at P < 0.1.	Sub-inhibitory	Escherichia coli	cadmium telluride quantum dots (CdTe QDs)	3 nm	not stated	none	10 nM	5 h	minor growth inhibition	Eight genes were consistently differentially expressed as a response to superoxide generation, and these genes demonstrate a consistent association with the DNA damage response and deactivation of iron−sulfur clusters. 18 genes uniquely associated with the presence of cadmium chalcogenide QDs, and six genes associated with both.	Aunins, T. R., et al. (2019). "Isolating the Escherichia coli Transcriptomic Response to Superoxide Generation from Cadmium Chalcogenide Quantum Dots." ACS Biomaterials Science & Engineering 5(9): 4206-4218.
							non-superoxide-generating cadmium selenide QDs (CdSe QDs)	2.5 nm	not stated	none			no growth inhibition
30	Transcriptomics	RNAseq	3	The quantified gene expression was reported as RPKM. Significantly differentially expressed genes were defined as those having a cut-off of log2 fold-change ≥ 1.0 and a q-value of < 0.05.	Sub-inhibitory	Desulfovibrio vulgaris (a model sulfate-reducing bacteria, anaerobic conditions)	CuO NP	primary particle size <50 nm	not stated	none	0, 1, 50, 250 mg/L	8 h	0, 1, 50, 250 and 500 mg CuO NPs/L. > 50 mg/L inhibited both its anabolic and catabolic activities. 50 mg/L not growth inhibitory, 250 mg/L slightly inhibitory.	Genes encoding for flagellar assembly and some genes involved in electron transfer and respiration were down-regulated, while genes for the ferric uptake regulator (Fur) were up-regulated. Moreover, the CuO NPs exposure significantly up-regulated genes involved in protein synthesis and ATP synthesis. These results suggest that CuO NPs inhibited energy conversion, cell mobility, and iron starvatio…	Chen, Z. Y., et al. (2019). "Physiological and transcriptomic analyses reveal CuO nanoparticle inhibition of anabolic and catabolic activities of sulfate-reducing bacterium." Environment International 125: 65-74
31	Transcriptomics	RNAseq	2	The fold change of the expression profile was measured using log2 FPKM. All genes with a log2(fold change) ≥ 1.4 or ≤−1.4, and a multiple testing adjusted p-value below 0.05 were considered to be significantly modulated.	Sub-inhibitory	Pseudomonas aeruginosa	MWCNTs	171 ± 2 nm (hydrodynamic)	negative	none, alginic acid-coated	10 mg/L	5 h	no growth inhibition	MWCNTs induced differential regulation of 111 genes in P. aeruginosa, while graphene, boron nitrite, and carbon black caused differential regulation of 44, 26, and 25 genes, respectively. MWCNTs caused the upregulation of genes encoding general stress response (9 genes), sulfur metabolism (15), and transport of small molecules (7) and downregulation of genes encoding flagellar basal-body rod prot…	Mortimer, M., et al. (2018). "Multiwall Carbon Nanotubes Induce More Pronounced Transcriptomic Responses in Pseudomonas aeruginosa PG201 than Graphene, Exfoliated Boron Nitride, or Carbon Black." Acs Nano 12(3): 2728-2740.
							graphene	212 ± 7 nm (hydrodynamic)
							boron nitride	374 ± 18 nm (hydrodynamic)
							carbon black	177 ± 2 nm (hydrodynamic)
32	Transcriptomics	RNAseq	3	no information	Sub-inhibitory	Bacillus subtilis (marine)	Al2O3 NP	40 nm	not stated	none	3 mM	1 h	slight growth inhibition in planktonic culture, increased biofilm formation, stimulated surfactin production	200 genes encoding proteins related to membrane components were regulated by Al2O3 NPs at the early stage of stress. Genes involved in fatty acids biosynthesis and the fatty acid profiles were changed. DNA damage repair-associated genes were highly upregulated in the early stage of Al2O3 NP stress. Although the flagellar-related genes showed high expression following Al2O3 NP treatment, the motil…	Mu, D. S., et al. (2016). "Physiological and transcriptomic analyses reveal mechanistic insight into the adaption of marine Bacillus subtilis C01 to alumina nanoparticles." Scientific Reports 6: 10.
33	Transcriptomics	Microarray	4	Genes were filtered by excluding those whose expression failed to change by more than 2-fold. The remaining genes were subject to confidence testing using the t-test with correction for multiple testing using the Benjimani–Hochberg False Discovery Rate.	Sub-inhibitory	Escherichia coli	Ag NP	142 nm, pristine	not stated	none	40 µg/mL	10 min in rich growth medium	(silver shock at a sub-inhibitory dose) The dose did not inhibit bacterial replication in order to avoid background gene regulation associated with a change in growth phase	Nanoparticle delivery of Ag(I) induced the differential regulation of 379 genes; 309 genes were uniquely regulated by silver nanoparticles and 70 genes were uniquely regulated by silver nitrate. The data for the differential AgNP–AgNO3 response support a growing body of evidence for a nanoparticle- specific silver ion dependent toxicity mechanism. It was proposed, based upon earlier observations …	McQuillan, J. S. and A. M. Shaw (2014). "Differential gene regulation in the Ag nanoparticle and Ag+-induced silver stress response in Escherichia coli: A full transcriptomic profile." Nanotoxicology 8: 177-184.
34	Transcriptomics	RNAseq	3	Data adjustment was conducted using Benjamini and Hochberg’s approach for minimizing the false discovery rate. FPKM was used to identify genes that were differentially expressed, using the criteria of a twofold change in expression and an FDR p-value < 0.05.	Stimulatory	Arthrobacter oxidans (marine bacterial species)	Mg–Fe layered double hydroxide nanoparticles (Mg–Fe-LDH NPs)	~100 nm	not stated	none	100 mg/L	growth for 30 h	≤ 100 mg/L did not result in obvious growth effects	Exposure to 100 mg/L of Mg–Fe-LDH NPs led to marine dextranase (Aodex) adsorption onto NPs, increased expression of Aodex, and generation of a new Shine-Dalgarno sequence (GGGAG) and sRNAs that both influenced the expression of Aodex. Moreover, the expressions of transcripts related to ferric iron metabolic functions were significantly influenced by treatment.	Ren, W., et al. (2019). "Characterization and mechanism of the effects of Mg-Fe layered double hydroxide nanoparticles on a marine bacterium: new insights from genomic and transcriptional analyses." Biotechnology for Biofuels 12(1): 196.
35	Transcriptomics	RNAseq	3	FPKM values were used to calculate differencially expressed genes at FDR < 0.05 and the expression level > two-fold change.	Stimulatory	Cupriavidus basilensis	CuO NP	40 nm	not stated	none	50 mg/L	12 h	Stimulatory effect of CuO NPs on B-8 for Cr(VI) reduction and growth.	CuO NPs exposure induced multiple redox enzymes that were upregulated to establish a new redox balance in the cells. Most of these enzymes could specifically reduce Cr(VI). Bacterial response to CuO NPs enhanced certain biological processes, which might be responsible for the metabolism of pollutants.	Yan, X., et al. (2019). "Response of Cupriavidus basilensis B-8 to CuO nanoparticles enhances Cr(VI) reduction." Science of the Total Environment 688: 46-55.
36	Transcriptomics & metabolomics	RNAseq-based transcriptomics; GC–MS-based nontargeted metabolomics	3	Transcriptomics: the p-values were adjusted through the Benjamini and Hochberg's procedure for controlling false discovery rate. Only genes with adjusted p-value < 0.05 and absolute value of log2(fold change), i.e., |log2FC|, ≥ 1 were identified as differentially expressed genes (DEGs). Metabolites with variable importance in projection (VIP) > 1 in OPLS-DA and p < 0.05 in t-test compared with th…	Inhibitory	Escherichia coli	oxidized MWCNTs (OMWCNTs)	2 um x 47 nm	negative	oxygen-containing groups	7.2 & 14.4 mg/L	3 h	Exposures were conducted at IC50 and IC50/2 concentrations	OMWCNTs dose-dependently increased the ROS content in cells. OMCNT exposure had a very slight influence on bacterial gene expression, and thus the profiles of OMCNTs treated cells were similar to the control. Metabolomics indicated changes in the pathways of biosynthesis of unsaturated fatty acids, alanine, aspartate and glutamate metabolism, glutathione metabolism, tyrosine metabolism and phenyl…	Deng, R., et al. (2020). "Multi-omics analyses reveal molecular mechanisms for the antagonistic toxicity of carbon nanotubes and ciprofloxacin to Escherichia coli." Science of the Total Environment 726: 138288.
37	Transcriptomics & proteomics	RNAseq-based transcriptomics; iTRAQ-labeling and LC-MS/MS-based proteomics	3	RPKM were used to evaluate gene expression levels. The DEGs were identified with the criteria of fold change > 2 and FDR < 0.05. Proteomics data were filtered by at least one unique peptide with 99% confidence, and protein identification was determined based on an FDR ≤ 1%. ANOVA was used to identify significant differences among groups,with a p < 0.05 considered to be statistically significant.	Inhibitory	Paracoccus denitrificans (in anoxic conditions)	Ag NP	65 nm (hydrodynamic)	not stated	no coating or capping agent	5 mg/L	16 h	Excessive nitrate accumulation (232.5 versus 5.3 mg/L) and increased nitrous oxide emission. Ag NPs inhibited the bacterial specific growth rate, and thus decreased the bacterial population density after 24 h of incubation.	Transcriptional analysis indicated that Ag NPs restrained the expression of key genes related to denitrification. Specifically, the genes involved in denitrifying catalytic reduction and electron transfer were significantly down-regulated. Moreover, the expression of the genes responsible for polyhydroxybutyrate synthesis was enhanced, which was adverse to denitrification. Proteomic profiling rev…	Zheng, X., et al. (2018). "Comprehensive analysis of transcriptional and proteomic profiling reveals silver nanoparticles-induced toxicity to bacterial denitrification." Journal of Hazardous Materials 344: 291-298.
38	Proteomics and metabolomics	1H NMR-based metabolomics; nano-LC RSLC-MS/MS-based proteomics (MALDI-TOF MS and MS/MS)	3	In proteomics, the FDR was < 1%. No information about statistical analysis criteria and methods for signifcantly up- or downregulated proteins and metabolites.	Inhibitory	Escherichia coli	TiO2 NP (four different types, no difference in metabolomics or proteomics analysis, so pooled data was analysed) anatase, rutile, mix & P25	Agglomerate sizes in river water ~360-850 nm	Isoelectric point 6	None	10 ppm and 100 ppm	3 h (proteomics - under room light; metabolomics - under room light or UVA)	10 ppm: no to 30% reduction in viability; 100 ppm: 30-80% reduction in viabilty	Exposure of E. coli to nano-TiO2 induces two main effects on bacterial metabolism: firstly, the up-regulation of proteins and the increase of metabolites related to energy and growth metabolism; secondly, the down-regulation of other proteins resulting in an increase of metabolites, particularly amino acids. Some proteins, e.g. chaperonin 1 or isocitrate dehydrogenase, and some metabolites, e.g. …	Planchon, M., et al. (2017). "Metabolomic and proteomic investigations of impacts of titanium dioxide nanoparticles on Escherichia coli." Plos One 12(6): e0178437.
39	Transcriptomics and proteomics	Microarray-based transcriptomics and 2D-DIGE (difference gel electrophoresis) and MS and MS/MS MALDI-based proteomics.	4	Transcriptomics: genes with a corrected p-value < 0.05 (moderated t-test; Benjamini–Hochberg method for testing multiple hypotheses) and a fold change value FClog2 > ±1 (FC ≥ ±2) were considered significantly up- or downregulated. Proteomics: a 1.3-fold difference in protein spot abundance in the gel with a p < 0.05 was considered significant.	Inhibitory	Escherichia coli	TiO2 NP (AEROXIDE R P25, predominantly anatase)	23 ± 4.9 nm	positive	none	10 mg/L	107 cells/mL in a 10 mM NaCl solution for 5 h	a decrease in cell cultivability of more than 50% after 5 h of exposure to NP-TiO2, which was concomitant with increases in cell permeability of DiBAC4(3), PI, and FDA, with, respectively, 95, 100, and 75% of cells marked.	A combination of fluorescent probes was used to show that NP-TiO2 caused Escherichia coli membrane depolarization and loss of integrity, leading to higher cell permeability. Using both transcriptomic and proteomic global approaches it was shown that this phenomenon translates into a cellular response to osmotic stress, metabolism of cell envelope components and uptake/metabolism of endogenous and…	Sohm, B., et al. (2015). "Insight into the primary mode of action of TiO2 nanoparticles on Escherichia coli in the dark." Proteomics 15(1): 98-113.
40	Transcriptomics and proteomics	Microarray-based transcriptomics (Affymetrix GeneChip E. coli Genome 2.0 Array) and 2D-PAGE and MALDI-TOF MS/MS-based proteomics	3	Transcriptomics: genes were considered significantly regulated with ≥ two-fold change and q-value < 0.05. Proteomics: three-fold difference between the protein gel spots was set as a cut-off limit for further analysis.	Inhibitory	Escherichia coli	Au NP	not provided	not provided	none	10 µg/mL in LB	4 h	MBC of gold NPs ranges from 12 to 16 µg/mL, and the MIC is 4 µg/mL.	Gold NPs exerted their antibacterial action mainly by two ways: 1) changing membrane potential and inhibiting ATP synthase activities to decrease the ATP level, indicating a general decline in metabolism; 2) inhibiting the subunit of ribosome for tRNA binding, indicating a collapse of biological process. Gold NPs also enhanced chemotaxis in the early-phase reaction. Bactericidal gold NPs did not …	Cui, Y., et al. (2012). "The molecular mechanism of action of bactericidal gold nanoparticles on Escherichia coli." Biomaterials 33(7): 2327-2333.
41	Transcriptomics and proteomics	RNAseq-based transcriptomics and SWATH-MS (Sequential Window Acquisition of all Theoretical Mass Spectra)-based proteomics	8 in transcriptomics and 3 in proteomics	Differences in fold change in gene expression were determined using the log2 fold change (LFC) of the averaged FPKM values of four, duplicate experiments. Significant differences were assessed using Independent-samples t-test (at p < 0.05 and p < 0.01). Astringency cut-off of with FDR value of < 0.05 was used to determine differentially abundant proteins.	Sub-inhibitory	Donor: E. coli; recipient: P. putida	Ag NP	15 nm	not provided	4% each of polyoxyethylene glycerol trioleate and polyoxyethylene (20) sorbitan mono-laurat (Tween 20)	0.1 µg/L	6 h	sub-inhibitory (MIC donor 100 µg/L, recipient 50 µg/L)	Both AgNPs and Ag+ promoted the conjugative plasmid transfer at environmentally relevant concentrations and the transfer frequencies decreased at high AgNPs/Ag+ exposure. Moreover, both AgNPs and Ag+ were found to increase ROS generation, induce membrane damage and stimulate the SOS response in donor and recipient cells. However, compared with ionic silver, AgNPs promoted the HGT at a lower initi…	Lu, J., et al. (2019). "Both silver ions and silver nanoparticles facilitate the horizontal transfer of plasmid-mediated antibiotic resistance genes." Water Res 169: 115229

## Sheet: Table S2
Table S2. The affected KEGG pathways in ENM-exposed bacteria and the numbers of affected genes, proteins or metabolites in each study (data from the publications listed in Table S1).
Reference	Hakamada, M., et al. (2017)	Cui, Y., et al. (2012)	Song, Z. H., et al. (2019)	Chatzimitakos, T. G. and C. D. Stalikas (2016).	Chatzimitakos, T. G. and C. D. Stalikas (2016).	Zhao, C., et al. (2020).	Monras, J. P., et al. (2014)	Sohm, B., et al. (2015)	Planchon, M., et al. (2017)	Lu, J., et al. (2013)	Su, Y. L., et al. (2015)	Luche, S., et al. (2016).	Vicente, A., et al. (2019)	Park, S. B., et al. (2018)	He, T., et al. (2014)	Zheng, X., et al. (2018)	Barros, D., et al. (2019)	Liao, S. J., et al. (2019)	Yan, X. T., et al. (2018)	Zhang, J. L., et al. (2018).	Qian, H. F., et al. (2016)	Lu, T., et al. (2020)	Deng, R. et al. (2020)	Kang, S. et al (2008)	McQuillan, J. S. and A. M. Shaw (2014)	Gambino, M., et al. (2015)	Lu, J., et al. (2019)	Domingo, G., et al. (2019)	Auger, S., et al. (2019)	Mortimer, M., et al. (2018)	Mortimer, M., et al. (2020)	Mu, D. S., et al. (2016)	Aunins, T. R., et al. (2019)	Poirier, I., et al. (2016)	Gomez-Gomez, B., et al. (2019)	Chen, Z. Y., et al. (2019)	Yan, X., et al. (2019)	Mu, L., et al. (2019)	Ren, W., et al. (2019)	Peng, M. W., et al. (2019)
Bacterial strain (Gram -/+)	Escherichia coli (Gram-)	Escherichia coli (Gram-)	Alicyclobacillus acidoterrestris (Gram +)	Staphylococcus aureus (Gram +)	Escherichia coli (Gram-)	Staphylococcus aureus	Escherichia coli (Gram-)	Escherichia coli (Gram-)	Escherichia coli (Gram-)	Legionella pneumophila (Gram -)	Paracoccus denitrificans (Gram -)	Bacillus subtilis (Gram +)	Synechococcus elongatus (Gram -)	Salmonella enterica serovar Typhimurium (Gram -)	Pseudomonas aeruginosa (Gram -)	Paracoccus denitrificans (Gram -)	Pseudomonas sp. M1 (Gram -)	Pseudomonas aeruginosa (Gram -)	Pseudomonas aeruginosa (Gram -)	Microcystis aeruginosa (Gram -)	Microcystis aeruginosa (Gram -)	Microcosm (microbial community)	Escherichia coli (Gram-)	Escherichia coli (Gram-)	Escherichia coli (Gram-)	Bacillus subtilis (Gram +)	Donor: E. coli; recipient: P. putida	Escherichia coli (Gram-)	Bacillus subtilis (Gram +)	Pseudomonas aeruginosa (Gram -)	Bradyrhizobium diazoefficiens (Gram -)	Bacillus subtilis (Gram +)	Escherichia coli (Gram-)	Pseudomonas fluorescence (Gram -)	Lactobacillus reuteri (Gram +)	Desulfovibrio vulgaris (Gram -)	Cupriavidus basilensis (Gram -)	Bacillus cereus (Gram +)	Arthrobacter oxidans (Gram +)	Anammox bacteria
Habitat/function of the bacteria			common food spoilage bacterium							causative agent of Legionnaires’ disease	model denitrifier, anaerobic conditions		cyanobacterium			denitrifyer, exposure in anoxic conditions	isolated from Rhine River sediment	clinically isolated multidrug-resistant		cyanobacterium	cyanobacterium								beneficial soil bacterium	beneficial soil bacterium	plant symbiotic N2-fixing bacterium	marine bacterium		marine	lactic acid bacterium	sulfate-reducing bacterium, anaerobic conditions	biological reduction of Cr(VI) and ligning degradation	isolated from contaminated soil, indigenous PAH-degrading strain	marine bacterium, isolated from the Yellow Sea, produces dextranase	anaerobic ammonium-oxidizing (anammox) bacteria
Number of affected genes, proteins or metabolites	99 genes	359 genes	334 genes	number of metabolites not stated	number of metabolites not stated	number of proteins not stated	42 genes (green QDs); 95 genes (red QDs)	152 genes, 58 proteins	36 proteins, 32 metabolites	966 genes	138 proteins	23 proteins	986 genes (ZnO NP); 1035 genes (silane-coated ZnO NP)	15 proteins	24 proteins	1240 genes; 78 proteins	59 proteins	536 proteins	59 proteins	97 metabolites	268 proteins	number of genes not stated	15 metabolites; 0 genes	MWCNT: 438 genes; SWCNT: 1524 genes	497 genes	19 proteins	numbers of genes and poteins not stated	212 proteins	11 proteins	111 genes (MWCNTs); 44 genes (GNP); 26 genes (BN); 25 genes (CB)	0 genes (0.1 mg/L CeO2); 113 (10 mg/L CeO2); 106 (0.1 mg/L MWCNT); 134 (10 mg/L MWCNT); 20 (0.1 mg/L GNP); 21 (10 mg/L GNP)	1598 genes	9 genes (CdTe QD); 16 genes (CdSe QD)	3nm CdSe NP: 31 proteins; 8 nm CdSe NP: 66 proteins	47 proteins	0 genes (1 mg/L); 73 genes (50 mg/L); 93 genes (250 mg/L)	417 genes	50 proteins	70 genes	550 proteins
ENM physiological effect level	inhibitory	inhibitory	inhibitory	inhibitory	inhibitory	inhibitory	inhibitory	inhibitory	inhibitory	inhibitory	inhibitory*(nitrate removal efficiency 65.6% of control)	inhibitory	inhibitory	inhibitory	inhibitory	inhibitory	inhibitory	inhibitory	inhibitory	inhibitory	inhibitory	inhibitory	inhibitory	inhibitory	sub-inhibitory	sub-inhibitory	sub-inhibitory	sub-inhibitory	sub-inhibitory	sub-inhibitory	sub-inhibitory	sub-inhibitory	sub-inhibitory	sub-inhibitory	sub-inhibitory	sub-inhibitory	stimulatory	stimulatory	stimulatory	stimulatory
1. Metabolism	Nanoporous Au						CdTe-GSH QDs, green
1.1 Carbohydrate metabolism										CuO NP					Ag NPs–GE					Ag NP										MWCNTs, GNPs, CB	CeO2, MWCNTs
Glycolysis / Gluconeogenesis							CdTe-GSH QDs, red	TiO2 NP	TiO2 NP				silane-coated ZnO NP			Ag NP					Ag NP			MWCNTs; SWCNT				Ag NP						CdSe NP	Se NP					Ag NP
Citrate cycle (TCA cycle)			IONPs@pDA-Nisin	Fe, Cu, Fe-Cu NP			CdTe-GSH QDs, red		TiO2 NP			ZnO NP					Ag NP											Ag NP						CdSe NP	Se NP			GOQD		Ag NP
Pentose phosphate pathway												ZnO NP												MWCNTs; SWCNT											Se NP
Pentose and glucuronate interconversions																																			Se NP
Fructose and mannose metabolism																																								Ag NP
Galactose metabolism				Fe, Cu, Fe-Cu NP	Fe, Cu, Fe-Cu NP																Ag NP				Ag NP										Se NP
Ascorbate and aldarate metabolism
Starch and sucrose metabolism								TiO2 NP																MWCNTs; SWCNT	Ag NP										Se NP
Amino sugar and nucleotide sugar metabolism																																						GOQD	Mg–Fe-LDH NP
Pyruvate metabolism												ZnO NP	ZnO NP & silane-coated ZnO NP											MWCNTs; SWCNT		Ag NP											CuO NP	GOQD	Mg–Fe-LDH NP	Ag NP
Glyoxylate and dicarboxylate metabolism																																							Mg–Fe-LDH NP
Propanoate metabolism																																			Se NP				Mg–Fe-LDH NP
Butanoate metabolism																																							Mg–Fe-LDH NP	Ag NP
C5-Branched dibasic acid metabolism
Inositol phosphate metabolism			IONPs@pDA-Nisin
1.2 Energy metabolism										CuO NP					Ag NPs–GE
Oxidative phosphorylation		Au NP	IONPs@pDA-Nisin				CdTe-GSH QDs, green & red	TiO2 NP	TiO2 NP		CuO NP		ZnO NP & silane-coated ZnO NP	pSWCNT-Ag		Ag NP		Ag NP	Ag NP	Ag NP					Ag NP	Ag NP					CeO2, MWCNTs, GNP			CdSe NP	Se NP	CuO NP	CuO NP
Photosynthesis													ZnO NP & silane-coated ZnO NP								Ag NP
Photosynthesis - antenna proteins													ZnO NP & silane-coated ZnO NP									Ag NPs
Carbon fixation in photosynthetic organisms																																								Ag NP
Carbon fixation pathways in prokaryotes									TiO2 NP							Ag NP								MWCNTs; SWCNT							CeO2, MWCNTs									Ag NP
Methane metabolism																																								Ag NP
Nitrogen metabolism			IONPs@pDA-Nisin								CuO NP		ZnO NP			Ag NP								MWCNTs; SWCNT	Ag NP					MWCNTs, GNP							CuO NP			Ag NP
Sulfur metabolism			IONPs@pDA-Nisin																					MWCNTs; SWCNT	Ag NP					MWCNTs, GNPs, CB, BN			CdTe & CdSe QDs
1.3 Lipid metabolism			IONPs@pDA-Nisin							CuO NP										Ag NP										MWCNTs, GNPs, CB	CeO2, MWCNTs
Fatty acid biosynthesis								TiO2 NP					ZnO NP					Ag NP						MWCNTs; SWCNT	Ag NP			Ag NP				Al2O3 NPs		CdSe NP	Se NP
Fatty acid elongation																								MWCNTs; SWCNT
Fatty acid degradation																		Ag NP
Synthesis and degradation of ketone bodies																		Ag NP																					Mg–Fe-LDH NP
Cutin, suberine and wax biosynthesis
Steroid biosynthesis
Primary bile acid biosynthesis
Secondary bile acid biosynthesis
Steroid hormone biosynthesis
Glycerolipid metabolism
Glycerophospholipid metabolism																												Ag NP						CdSe NP				GOQD
Ether lipid metabolism
Sphingolipid metabolism
Arachidonic acid metabolism
Linoleic acid metabolism
alpha-Linolenic acid metabolism					Fe NP
Biosynthesis of unsaturated fatty acids																						Ag NP	OMWCNT
1.4 Nucleotide metabolism														pSWCNT-Ag																MWCNTs
Purine metabolism		Au NP											ZnO NP & silane-coated ZnO NP					Ag NP											ZnO, Mg-doped						Se NP					Ag NP
Pyrimidine metabolism					Fe, Cu, Fe-Cu NP								ZnO NP & silane-coated ZnO NP					Ag NP																	Se NP					Ag NP
1.5 Amino acid metabolism			IONPs@pDA-Nisin							CuO NP				pSWCNT-Ag	Ag NPs–GE					Ag NP	Ag NP					Ag NP				MWCNTs						CuO NP		GOQD
Alanine, aspartate and glutamate metabolism				Fe, Cu NP	Fe, Cu, Fe-Cu NP									pSWCNT-Ag									OMWCNT	MWCNTs; SWCNT																Ag NP
Glycine, serine and threonine metabolism				Fe, Cu NP				TiO2 NP																MWCNTs; SWCNT										CdSe NP	Se NP				Mg–Fe-LDH NP	Ag NP
Cysteine and methionine metabolism												ZnO NP	ZnO NP & silane-coated ZnO NP											MWCNTs; SWCNT										CdSe NP						Ag NP
Valine, leucine and isoleucine degradation																						Ag NP																	Mg–Fe-LDH NP
Valine, leucine and isoleucine biosynthesis					Fe NP			TiO2 NP																MWCNTs; SWCNT
Lysine biosynthesis
Lysine degradation
Arginine biosynthesis
Arginine and proline metabolism				Fe, Cu, Fe-Cu NP	Fe NP	QCQD							ZnO NP											MWCNTs; SWCNT	Ag NP			Ag NP							Se NP			GOQD
Histidine metabolism																						Ag NP												CdSe NP	Se NP
Tyrosine metabolism																						Ag NP	OMWCNT																Mg–Fe-LDH NP
Phenylalanine metabolism																						Ag NP	OMWCNT																Mg–Fe-LDH NP
Tryptophan metabolism
Phenylalanine, tyrosine and tryptophan biosynthesis					Fe NP
1.6 Metabolism of other amino acids															Ag NPs–GE					Ag NP
beta-Alanine metabolism				Fe, Cu NP	Fe, Cu, Fe-Cu NP																																		Mg–Fe-LDH NP
Taurine and hypotaurine metabolism
Phosphonate and phosphinate metabolism
Selenocompound metabolism																								MWCNTs; SWCNT											Se NP
Cyanoamino acid metabolism
D-Glutamine and D-glutamate metabolism																										Ag NP											CuO NP	GOQD
D-Arginine and D-ornithine metabolism
D-Alanine metabolism
Glutathione metabolism					Fe NP	QCQD													Ag NP				OMWCNT	SWCNT				Ag NP									CuO NP
1.7 Glycan biosynthesis and metabolism																								MWCNTs; SWCNT																Ag NP
1.8 Metabolism of cofactors and vitamins					Fe NP					CuO NP			ZnO NP & silane-coated ZnO NP		Ag NPs–GE					Ag NP	Ag NP	Ag NP						Ag NP					CdTe & CdSe QDs
1.9 Metabolism of terpenoids and polyketides				Fe NP
Geraniol degradation								TiO2 NP
1.11 Xenobiotics biodegradation and metabolism					Fe NP																			MWCNTs; SWCNT															Mg–Fe-LDH NP
2. Genetic Information Processing
2.1 Transcription							CdTe-GSH QDs, green					ZnO NP							Ag NP		Ag NP				Ag NP	Ag NP	Ag NP	Ag NP			CeO2, MWCNTs, GNP		CdTe & CdSe QDs		Se NP		CuO NP	GOQD
RNA polymerase																								MWCNTs; SWCNT
Basal transcription factors			IONPs@pDA-Nisin									ZnO NP
Spliceosome
2.2 Translation										CuO NP				pSWCNT-Ag	Ag NPs–GE											Ag NP	Ag NP						CdTe & CdSe QDs			CuO NP
Ribosome	Nanoporous Au		IONPs@pDA-Nisin			QCQD			TiO2 NP			ZnO NP					Ag NP	Ag NP	Ag NP	Ag NP	Ag NP	Ag NP		MWCNTs; SWCNT	Ag NP	Ag NP			ZnO, Mg-doped					CdSe NP	Se NP			GOQD
Aminoacyl-tRNA biosynthesis																									Ag NP			Ag NP					CdTe & CdSe QDs
RNA transport																													ZnO, Mg-doped									GOQD
mRNA surveillance pathway
2.3 Folding, sorting and degradation																					Ag NP					Ag NP									Se NP
Protein export										CuO NP																	Ag NP
Protein processing in endoplasmic reticulum									TiO2 NP								Ag NP							MWCNTs; SWCNT	Ag NP									CdSe NP				GOQD
SNARE interactions in vesicular transport
Ubiquitin mediated proteolysis
Sulfur relay system																																						GOQD
Proteasome																			Ag NP					MWCNTs; SWCNT	Ag NP					MWCNTs, GNPs, CB							CuO NP	GOQD
RNA degradation						QCQD												Ag NP																						Ag NP
2.4 Replication and repair
DNA replication	Nanoporous Au							TiO2 NP	TiO2 NP	CuO NP			ZnO NP					Ag NP	Ag NP			Ag NP		MWCNTs; SWCNT			Ag NP	Ag NP				Al2O3 NPs	CdTe & CdSe QDs	CdSe NP		CuO NP	CuO NP	GOQD
Base excision repair
Nucleotide excision repair																						Ag NP
Mismatch repair													ZnO NP																					CdSe NP
Homologous recombination													ZnO NP
Non-homologous end-joining
3. Environmental Information Processing
3.1 Membrane transport															Ag NPs–GE
ABC transporters	Nanoporous Au	Au NP	IONPs@pDA-Nisin				CdTe-GSH QDs, green & red	TiO2 NP	TiO2 NP	CuO NP	CuO NP			pSWCNT-Ag	Ag NPs–GE		Ag NP		Ag NP	Ag NP	Ag NP			MWCNTs; SWCNT	Ag NP		Ag NP	Ag NP		MWCNTs, GNPs, CB, BN	CeO2, MWCNTs, GNP			CdSe NP	Se NP		CuO NP	GOQD	Mg–Fe-LDH NP	Ag NP
Phosphotransferase system (PTS)									TiO2 NP								Ag NP			Ag NP					Ag NP		Ag NP											GOQD	Mg–Fe-LDH NP
Bacterial secretion system										CuO NP							Ag NP		Ag NP	Ag NP				MWCNTs; SWCNT	Ag NP		Ag NP							CdSe NP			CuO NP
3.2 Signal transduction															Ag NPs–GE							Ag NP
Two-component system	Nanoporous Au	Au NP	IONPs@pDA-Nisin				CdTe-GSH QDs, green & red	TiO2 NP		CuO NP			ZnO NP & silane-coated ZnO NP							Ag NP				MWCNTs; SWCNT	Ag NP						CeO2, MWCNTs, GNP			CdSe NP	Se NP	CuO NP	CuO NP	GOQD	Mg–Fe-LDH NP	Ag NP
4. Cellular Processes
4.4 Cellular community - prokaryotes
Quorum sensing		Au NP								CuO NP							Ag NP									Ag NP					CeO2, MWCNTs, GNP									Ag NP
Biofilm formation - Vibrio cholerae
Biofilm formation - Pseudomonas aeruginosa																	Ag NP												ZnO, Mg-doped			Al2O3 NPs		CdSe NP
Biofilm formation - Escherichia coli																												Ag NP
4.5 Cell motility			IONPs@pDA-Nisin
Bacterial chemotaxis		Au NP								CuO NP							Ag NP		Ag NP										ZnO, Mg-doped	MWCNTs, GNP	CeO2, MWCNTs, GNP					CuO NP
Flagellar assembly		Au NP								CuO NP				pSWCNT-Ag			Ag NP		Ag NP									Ag NP		MWCNTs, GNP	CeO2, MWCNTs, GNP	Al2O3 NPs				CuO NP
